# Supplementary material for: Ultrasounds and a Postharvest Photoperiod to Enhance the Synthesis of Sulforaphane and Antioxidants in Rocket Sprouts
Source: Antioxidants (Basel). 2022 Jul 29;11(8):1490. doi: 10.3390/antiox11081490 (PMC9404791; doi:10.3390/antiox11081490)
Supplement: Supplementary file 1 [file antioxidants-11-01490-s001.zip]

Archive with 1 entries (1 files):
- antioxidants-1836030-supplementary.pdf
